# Supplementary material for: Distinct Plasma Concentrations of Acyl-CoA-Binding Protein (ACBP) in HIV Progressors and Elite Controllers
Source: Viruses. 2022 Feb 23;14(3):453. doi: 10.3390/v14030453 (PMC8949460; doi:10.3390/v14030453)
Supplement: Supplementary file 1 [file viruses-14-00453-s001.zip]

Archive with 5 entries (5 files):
- Fig S1.tif
- Fig S2.tif
- Fig S3.tif
- Fig S4.tif
- Viruses-ACBP-Supplementary-22Feb2022.pdf
